# Supplementary material for: Clinical isolates of Providencia rettgeri and Providencia Stuartii evades neutrophil-mediated killing by subverting neutrophil-extracellular traps
Source: Front Immunol. 2025 Oct 2;16:1636387. doi: 10.3389/fimmu.2025.1636387 (PMC12528210; doi:10.3389/fimmu.2025.1636387)
Supplement: Supplementary file 6 [file Table1.xlsx]

## Sheet: S1_STRAIN INFO
Table S1. Epidemiological, molecular and phenotypic data of the isolates tested in this study.
											Disk diffusion results (mm)
											Penicillins	Cephalosporins				Monobactam	Carbapenems			Aminoglycosides		Fluoroquinolones		Tetracyclines
Name	Strain ID	Town of isolation	Sex	Age	Year-Month of isolation	Site of isolation	PFGE pattern	Resistance mechanisms	Maldi-TOF		Piperacillin/tazobactam	Ceftazidime	Cefotaxime	Cefepime	Cefoxitin	Aztreonam	Ertaenem	Imipenem	Meropenem	Amikacin	Gentamicin	Ciprofloxacin	Nalidixic Acid	Tetracycline	Tigecycline	Minocycline	Trimethoprim/Sulfamethoxazole
Providencia stuartii
Ps	M21250	Malvinas Argentinas-Bs As	f	50	2016-June	lung	Ps-B	NDM, ESBL, Oxa-163 like	2.419		nd	nd	nd	nd	15	24	18	16	20	6	6	6	6	nd	nd	nd	6
Ps A	M19285	Florencio Varela-Bs As	m	68	2015-May	urine	Ps-A1	NDM, ESBL, CTX	2.369		24	6	10	20	nd	30	23	20	22	20	6	14	6	6	19	6	6
Ps C	M17600	Lanús-Bs As	m	35	2014-July	catheter	Ps-C1	NDM	2.442		21	6	15	22	15	37	23	16	17	25	13	31	26	6	23	6	6
Ps D	M19626	CABA	m	32	2015-June	urine	Ps-D	NDM	2.506		17	6	12	22	15	38	21	18	20	25	11	19	6	6	15	6	6
Ps F	M19733	Malvinas Argentinas-Bs As	f	70	2015-Nov	lung	Ps-F	NDM, ESBL, CTX, Oxa-163 like	2.543		17	6	13	20	16	31	22	16	21	6	6	6	6	6	14	6	6
Ps O	M7921	CABA	m	n.a.	2006-Apr	Presacra collection liquid	Ps-G	ESBL	nd		6	22	6	11	12	17	23	23	28	nd	6	6	7	6	nd	6	14
Providencia rettgeri
Pr	M17517	CABA	m	n.a.	2014-June	urine	Pr-A	NDM	2.37		15	6	11	20	10	36	18	15	15	18	20	6	6	8	15	6	6
Pr B	M17855	CABA	m	n.a.	2014-Nov	urine	Pr-B	NDM	2.46		20	6	16	26	6	43	21	6	20	20	23	6	6	7	22	11	6
Pr C	M22697	CABA	m	n.a.	2017-Sept	trachea	Pr-C	NDM	2.44		nd	11	nd	25	13	42	19	15	20	21	10	21	6	nd	nd	nd	6
Pr F	M22630	La Plata-Bs As	m	71	2017-Sept	urine	Pr-F	NDM	2.2		nd	6	nd	nd	6	31	6	6	6	20	17	18	6	nd	nd	nd	6
Pr H	M17735	CABA	f	79	2014-Sept	trachea	Pr-H	NDM	2.58		19	6	12	18	14	30	19	14	16	22	11	12	nd	6	17	6	6
n.a.: not available; NDM: New Delhi metallo-beta-lactamase; ESBL: Extended-spectrum beta-lactamase; CTX: beta-lactamase class A; OXA-163 like: beta-lactamase class D. Susceptilibily results were performed following CLSI methods and interpretation criteria. Colistin was not determined because Providencia is intrinsically resistant to polymyxins

## Sheet: S2_NUCLEASE CONTENT
Table S2. Nuclease content detected in P. stuartii M21250 and P. rettgeri M17517
Providencia stuartii M21250
Nuclease	Description	Query cover	Per Identity	Accession
Exodeoxyribonuclease I	MULTISPECIES: exodeoxyribonuclease I [Providencia]	0.99	92.00%	WP_181468568.1
Endonuclease IV	Deoxyribonuclease IV [Providencia stuartii]	0.99	87.81%	WP_392504184.1
Exodeoxyribonuclease III	MULTISPECIES: exodeoxyribonuclease III [Providencia]	1	97.41%	WP_272530346.1
Endonuclease III	MULTISPECIES: endonuclease III [unclassified Providencia]	1	98.12%	WP_272520896.1
Endonuclease V	Deoxyribonuclease V [Providencia stuartii]	0.99	73.76%	WP_318576376.1
Deoxyribonuclease CdiA-o11	Hypothetical protein [Providencia huaxiensis]	1	94.44%	WP_349484454.1
Crossover junction endodeoxyribonuclease RuvC	Crossover junction endodeoxyribonuclease RuvC [Providencia stuartii]	0.92	98.12%	ELR5076048.1
Endonuclease I precursor (EC 3.1.21.1)	Endonuclease [Providencia sp. 2.29]	1	99.43%	WP_368903523.1
Endodeoxyribonuclease RusA	RusA family crossover junction endodeoxyribonuclease [Providencia sp.]	1	93.33%	WP_272663065.1
Providencia rettgeri M17517
Nuclease	Description	Query cover	Per Identity	Accession
Exodeoxyribonuclease I	MULTISPECIES: exodeoxyribonuclease I [Providencia]	0.99	92.00%	WP_181468568.1
Endonuclease IV	MULTISPECIES: deoxyribonuclease IV [Providencia]	1	97.86%	WP_210783224.1
Exodeoxyribonuclease III	MULTISPECIES: exodeoxyribonuclease III [Providencia]	1	97.41%	WP_272530346.1
Endonuclease III	MULTISPECIES: endonuclease III [unclassified Providencia]	1	98.12%	WP_272520896.1
Endonuclease V	Deoxyribonuclease V [Providencia rettgeri]	1	86.10%	WP_264403316.1
Deoxyribonuclease CdiA-o11	Hypothetical protein [Providencia rettgeri]	0.97	90.00%	WP_420094416.1
Crossover junction endodeoxyribonuclease RuvC	Crossover junction endodeoxyribonuclease RuvC [Providencia stuartii]	0.92	98.12%	ELR5076048.1
Exonuclease SbcD	Exonuclease subunit SbcD [Providencia rettgeri]	0.99	88.22%	WP_273803187.1
Endonuclease I precursor (EC 3.1.21.1)	MULTISPECIES: endonuclease [Providencia]	1	94.20%	WP_242685789.1
Type I restriction-modification system, restriction subunit R (EC 3.1.21.3)	MULTISPECIES: type I restriction endonuclease subunit R, partial	1	100.00%	WP_272662840.1

## Sheet: S3_AMR
Table S3. Antimicrobial gene content of P. rettgeri M17517 and P. stuartii M21250
P. rettgeri M17517
Gene	antimicrobial subclass affected	% Coverage of reference	% Identity to reference	Closest reference accession
dfrA1	TRIMETHOPRIM	100.00	98.73	WP_000777554.1
floR	CHLORAMPHENICOL/FLORFENICOL	100.00	100.00	WP_000214119.1
tet(A)	TETRACYCLINE	100.00	100.00	WP_000804063.1
aph(6)-Id	STREPTOMYCIN	100.00	100.00	WP_000480968.1
aph(3'')-Ib	STREPTOMYCIN	100.00	100.00	WP_001082319.1
sul2	SULFONAMIDE	100.00	100.00	WP_001043260.1
sul1	SULFONAMIDE	100.00	100.00	WP_000259031.1
qacEdelta1	QUATERNARY AMMONIUM	100.00	100.00	WP_000679427.1
arr-3	RIFAMYCIN	100.00	100.00	WP_001749986.1
catB3	CHLORAMPHENICOL	100.00	100.00	WP_000186237.1
blaOXA-1	CEPHALOSPORIN	100.00	100.00	WP_001334766.1
aac(6')-Ib-cr5	AMIKACIN/KANAMYCIN/QUINOLONE/TOBRAMYCIN	100.00	100.00	WP_063840321.1
ble	BLEOMYCIN	100.00	100.00	WP_004201167.1
blaNDM-1	CARBAPENEM	100.00	100.00	WP_004201164.1
aph(3')-VI	AMIKACIN/KANAMYCIN	100.00	100.00	WP_014386410.1
mph(E)	ERYTHROMYCIN	100.00	100.00	WP_000155092.1
msr(E)	AZITHROMYCIN/ERYTHROMYCIN/STREPTOGRAMIN	100.00	100.00	WP_000052512.1
qnrD1	QUINOLONE	100.00	100.00	WP_012634451.1
aph(3')-Ia	KANAMYCIN	100.00	100.00	WP_000018329.1
P. stuartii M21250
Gene	antimicrobial subclass affected	% Coverage of reference	% Identity to reference	Closest reference accession
catA3	CHLORAMPHENICOL	100.00	100.00	WP_004920769.1
aadA36	SPECTINOMYCIN/STREPTOMYCIN	100.00	99.62	WP_071821194.1
aac(2')-Ia	GENTAMICIN/TOBRAMYCIN	100.00	100.00	WP_004918308.1
blaOXA-163	CARBAPENEM	100.00	100.00	WP_063131934.1
aadA1	STREPTOMYCIN	100.00	100.00	WP_001206316.1
dfrA1	TRIMETHOPRIM	100.00	100.00	WP_000777554.1
lnu(F)	LINCOSAMIDE	100.00	100.00	WP_070342364.1
tet(B)	TETRACYCLINE	100.00	99.75	WP_001089072.1
blaTEM-1	BETA-LACTAM	100.00	100.00	WP_000027057.1
aac(3)-IId	GENTAMICIN	100.00	100.00	WP_000557454.1
aph(3')-VI	AMIKACIN/KANAMYCIN	100.00	100.00	WP_014386410.1
blaNDM-1	CARBAPENEM	100.00	100.00	WP_004201164.1
ble	BLEOMYCIN	100.00	100.00	WP_004201167.1
sul2	SULFONAMIDE	100.00	100.00	WP_001043260.1
aac(6')-Ib-cr5	AMIKACIN/KANAMYCIN/QUINOLONE/TOBRAMYCIN	100.00	100.00	WP_063840321.1
blaOXA-1	CEPHALOSPORIN	100.00	100.00	WP_001334766.1
catB3	CHLORAMPHENICOL	100.00	100.00	WP_000186237.1
arr-3	RIFAMYCIN	100.00	100.00	WP_001749986.1
rmtG	AMINOGLYCOSIDE	100.00	100.00	WP_025368648.1
qacEdelta1	QUATERNARY AMMONIUM	100.00	100.00	WP_000679427.1
sul1	SULFONAMIDE	100.00	100.00	WP_000259031.1
